# Supplementary material for: Evaluation of left atrial volume and function using single-beat real-time three-dimensional echocardiography in atrial fibrillation patients
Source: BMC Med Imaging. 2017 Jul 21;17:44. doi: 10.1186/s12880-017-0215-7 (PMC5521085; doi:10.1186/s12880-017-0215-7)
Supplement: Supplementary file 2 — Full volume image of the left atrium from healthy controls (A) and patient cases (B). (ZIP 1549 kb) [file 12880_2017_215_MOESM2_ESM.zip]

Archive with 2 entries (2 files):
- Supplementary Figure 2AR2.tif
- Supplementary Figure 2BR2.tif
